# Supplementary material for: Paroxysmal Dystonic Posturing Mimicking Nocturnal Leg Cramps as a Presenting Sign in an Infant with DCC Mutation, Callosal Agenesis and Mirror Movements
Source: J Clin Med. 2024 Feb 16;13(4):1109. doi: 10.3390/jcm13041109 (PMC10889236; doi:10.3390/jcm13041109)
Supplement: Supplementary file 1 [file jcm-13-01109-s001.zip]

Archive with 3 entries (3 files):
- Supplementary Files - Video S1.mp4
- Supplementary Files - Video S2.mp4
- Supplementary Files -Video S3.mp4
